# Supplementary material for: Pan-Cancer Analysis Reveals a Distinct Neutrophil Extracellular Trap-Associated Regulatory Pattern
Source: Front Immunol. 2022 Mar 31;13:798022. doi: 10.3389/fimmu.2022.798022 (PMC9009150; doi:10.3389/fimmu.2022.798022)
Supplement: Supplementary Table 1 — Cancer samples included in this study. [file DataSheet_1.zip]

Archive with 7 entries (7 files):
- FigS1.pdf
- FigS2.pdf
- FigS3.pdf
- FigS4.pdf
- FigS5.pdf
- FigS6.pdf
- tableS1.xlsx
