# Supplementary material for: Pan-Cancer Analysis Reveals a Distinct Neutrophil Extracellular Trap-Associated Regulatory Pattern
Source: Front Immunol. 2022 Mar 31;13:798022. doi: 10.3389/fimmu.2022.798022 (PMC9009150; doi:10.3389/fimmu.2022.798022)
Supplement: Supplementary Table 1 — Cancer samples included in this study. [file DataSheet_1.zip › tableS1.xlsx]

## Sheet: surv
	abbr	cases	cancer
1	STAD	347	Stomach adenocarcinoma
2	KIRP	284	Kidney renal papillary cell carcinoma
3	KIRC	522	Kidney renal clear cell carcinoma
4	LIHC	363	Liver hepatocellular carcinoma
5	LGG	495	Brain Lower Grade Glioma
6	BLCA	400	Bladder Urothelial Carcinoma
7	OV	253	Ovarian serous cystadenocarcinoma
8	UCEC	522	Uterine Corpus Endometrial Carcinoma
9	GBM	142	Glioblastoma multiforme
10	ESCA	151	Esophageal carcinoma
11	SARC	255	Sarcoma
12	BRCA	1050	Breast invasive carcinoma
13	LUAD	496	Lung adenocarcinoma
14	PRAD	481	Prostate adenocarcinoma
15	CESC	283	Cervical squamous cell carcinoma and endocervical adenocarcinoma
16	READ	148	Rectum adenocarcinoma
17	COAD	424	Colon adenocarcinoma
18	SKCM	98	Skin Cutaneous Melanoma
19	CHOL	36	Cholangiocarcinoma
20	PAAD	176	Pancreatic adenocarcinoma
21	LUSC	489	Lung squamous cell carcinoma
22	HNSC	494	Head and Neck squamous cell carcinoma
